# Supplementary material for: A Novel Ultrasound-Assisted Extraction Method for the Analysis of Anthocyanins in Potatoes (Solanum tuberosum L.)
Source: Antioxidants (Basel). 2021 Aug 28;10(9):1375. doi: 10.3390/antiox10091375 (PMC8468541; doi:10.3390/antiox10091375)
Supplement: Supplementary file 1 [file antioxidants-10-01375-s001.zip]

Archive with 1 entries (1 files):
- antioxidants-1352501-supplementary.pdf
